# Supplementary material for: NeoMutate: an ensemble machine learning framework for the prediction of somatic mutations in cancer
Source: BMC Med Genomics. 2019 May 16;12:63. doi: 10.1186/s12920-019-0508-5 (PMC6524241; doi:10.1186/s12920-019-0508-5)
Supplement: Supplementary file 2 — Comprehensive survey of ensemble ML, consensus filtering strategies and individual variant caller results across the four (S1 – S4) experiments. (XLSX 124 kb) [file 12920_2019_508_MOESM2_ESM.xlsx]

## Sheet: S1
S1 simulation experiment performance evaluation
The current sheet shows the results of NeoMutate using S1 simulation.
5 CV experiment
The yellow table shows the number of variants that have been reported by at least 1 caller and the number of variants not reported by any caller
All the experiments carried out will consider only those candidate sites reported by at least one tool
	Detected by at least 1 caller					Not called
Class	All	SNV	INS	DEL	complex	All	SNV	INS	DEL	complex
0	8918	8464	110	205	139	0	0	0	0	0
1	3235	2713	249	273	0	162	116	24	22	0
Total	12153	11177	359	478	139	162	116	24	22	0
All variants
Method	Model	Description	Total	positive	negative	TP	FP	FN	TN	accuracy	precision	recall	F1-Score	AUC	FDR	MCC
Raw	Freebayes_ss	raw output	12153	3235	8918	2993	680	242	8238	0.92413	0.81487	0.92519	0.86653	NA	0.185135	0.81704
Raw	Lancet	raw output	12153	3235	8918	1055	1580	2180	7338	0.69061	0.40038	0.32612	0.35945	NA	0.59962	0.15975
Raw	MuTect2	raw output	12153	3235	8918	3134	747	101	8171	0.93022	0.80752	0.96878	0.88083	NA	0.192476	0.83897
Raw	somaticSniper	raw output	12153	3235	8918	2290	81	945	8837	0.91558	0.96584	0.70788	0.81698	NA	0.0341628	0.77937
Raw	Strelka2	raw output	12153	3235	8918	3040	3563	195	5355	0.69078	0.4604	0.93972	0.61801	NA	0.539603	0.47929
Raw	VarDict	raw output	12153	3235	8918	2322	3624	913	5294	0.62668	0.39051	0.71777	0.50583	NA	0.609485	0.27532
Raw	VarScan2	raw output	12153	3235	8918	2831	188	404	8730	0.95129	0.93773	0.87512	0.90534	NA	0.0622723	0.87354
Filtered	Freebayes_ss_HQ	PASS (high-confidence)	12153	3235	8918	2922	267	313	8651	0.95228	0.91627	0.90325	0.90971	NA	0.0837253	0.87732
Filtered	Lancet_HQ	PASS (high-confidence)	12153	3235	8918	984	1	2251	8917	0.8147	0.99898	0.30417	0.46635	NA	0.00101523	0.49241
Filtered	MuTect2_HQ	PASS (high-confidence)	12153	3235	8918	2620	23	615	8895	0.9475	0.9913	0.80989	0.89146	NA	0.00870223	0.86492
Filtered	Strelka2_HQ	PASS (high-confidence)	12153	3235	8918	2907	37	328	8881	0.96997	0.98743	0.89861	0.94093	NA	0.0125679	0.92269
Filtered	VarDict_HQ	PASS (high-confidence)	12153	3235	8918	2263	1230	972	7688	0.81881	0.64787	0.69954	0.67271	NA	0.352133	0.54847
Rule-based	m2s2	Intersection mutect2 and strelka2	12153	3235	8918	3004	335	231	8583	0.95343	0.89967	0.92859	0.9139	NA	0.100329	0.8822
Rule-based	m2s2_HQ	Intersection mutect2 and strelka2 and PASS	12153	3235	8918	2467	6	768	8912	0.93631	0.99757	0.7626	0.8644	NA	0.0024262	0.83644
Rule-based	cons_2	>= 2 callers	12153	3235	8918	3176	1183	59	7735	0.8978	0.72861	0.98176	0.83645	NA	0.271393	0.78246
Rule-based	cons_3	>= 3 callers	12153	3235	8918	3110	278	125	8640	0.96684	0.91795	0.96136	0.93915	NA	0.0820543	0.91684
Rule-based	cons_4	>= 4 callers	12153	3235	8918	2980	60	255	8858	0.97408	0.98026	0.92117	0.9498	NA	0.0197368	0.93317
Rule-based	cons_5	>= 5 callers	12153	3235	8918	2764	19	471	8899	0.95968	0.99317	0.8544	0.91858	NA	0.00682716	0.89645
Rule-based	cons_6	>= 6 callers	12153	3235	8918	1895	5	1340	8913	0.88933	0.99737	0.58578	0.73807	NA	0.00263158	0.71218
Rule-based	cons_7	>= 7 callers	12153	3235	8918	505	0	2730	8918	0.77536	1	0.15611	0.27005	NA	0	0.34571
Rule-based	cons_2_HQ	>=2 callers and PASS filter	12153	3235	8918	2511	35	724	8883	0.93755	0.98625	0.7762	0.86871	NA	0.0137471	0.83872
ML	LR	Logistic regression	12153	3235	8918	3096	52	139	8866	0.98428	0.98348	0.95703	0.97008	0.993929	0.0165184	0.95959
ML	SVMl	Support vector machine (linear kernel)	12153	3235	8918	3087	51	148	8867	0.98363	0.98375	0.95425	0.96877	0.992597	0.0162524	0.95788
ML	DT	Decision tree	12153	3235	8918	3045	25	190	8893	0.98231	0.99186	0.94127	0.9659	0.976743	0.00814332	0.95456
ML	GNB	Gaussian Naïve Bayes	12153	3235	8918	3090	136	145	8782	0.97688	0.95784	0.95518	0.95651	0.985023	0.0421575	0.94076
ML	RF	Random forest	12153	3235	8918	3086	37	149	8881	0.9847	0.98815	0.95394	0.97075	0.991552	0.0118476	0.96066
ML	GBDT	Gradient boosting decision tree	12153	3235	8918	3116	46	119	8872	0.98642	0.98545	0.96321	0.97421	0.996918	0.0145478	0.96511
ML	NN	Neural network	12153	3235	8918	3118	69	117	8849	0.9847	0.97835	0.96383	0.97104	0.994115	0.0216505	0.96069
SNVs
Method	Model	Description	Total	positive	negative	TP	FP	FN	TN	accuracy	precision	recall	F1-Score	AUC	FDR	MCC
Raw	Freebayes_ss	raw output	11177	2713	8464	2541	591	172	7873	0.93173	0.8113	0.9366	0.86946	NA	0.188697	0.82746
Raw	Lancet	raw output	11177	2713	8464	885	1569	1828	6895	0.69607	0.36064	0.32621	0.34256	NA	0.639364	0.14586
Raw	MuTect2	raw output	11177	2713	8464	2654	691	59	7773	0.9329	0.79342	0.97825	0.8762	NA	0.206577	0.83943
Raw	somaticSniper	raw output	11177	2713	8464	2290	81	423	8383	0.95491	0.96584	0.84408	0.90087	NA	0.0341628	0.87517
Raw	Strelka2	raw output	11177	2713	8464	2593	3533	120	4931	0.67317	0.42328	0.95577	0.58672	NA	0.576722	0.46377
Raw	VarDict	raw output	11177	2713	8464	1805	3299	908	5165	0.6236	0.35364	0.66532	0.46181	NA	0.646356	0.23717
Raw	VarScan2	raw output	11177	2713	8464	2418	164	295	8300	0.95893	0.93648	0.89126	0.91331	NA	0.0635167	0.8869
Filtered	Freebayes_ss_HQ	PASS (high-confidence)	11177	2713	8464	2483	224	230	8240	0.95938	0.91725	0.91522	0.91624	NA	0.0827484	0.88943
Filtered	Lancet_HQ	PASS (high-confidence)	11177	2713	8464	834	0	1879	8464	0.83189	1	0.30741	0.47026	NA	0	0.50156
Filtered	MuTect2_HQ	PASS (high-confidence)	11177	2713	8464	2260	18	453	8446	0.95786	0.9921	0.83303	0.90563	NA	0.00790167	0.88433
Filtered	Strelka2_HQ	PASS (high-confidence)	11177	2713	8464	2495	32	218	8432	0.97763	0.98734	0.91965	0.95229	NA	0.0126632	0.93871
Filtered	VarDict_HQ	PASS (high-confidence)	11177	2713	8464	1766	1049	947	7415	0.82142	0.62735	0.65094	0.63893	NA	0.372647	0.52051
Rule-based	m2s2	Intersection mutect2 and strelka2	11177	2713	8464	2564	327	149	8137	0.95741	0.88689	0.94508	0.91506	NA	0.11311	0.88748
Rule-based	m2s2_HQ	Intersection mutect2 and strelka2 and PASS	11177	2713	8464	2159	3	554	8461	0.95017	0.99861	0.7958	0.88574	NA	0.0013876	0.8634
Rule-based	cons_2	>= 2 callers	11177	2713	8464	2676	1122	37	7342	0.8963	0.70458	0.98636	0.82199	NA	0.295419	0.77285
Rule-based	cons_3	>= 3 callers	11177	2713	8464	2635	264	78	8200	0.9694	0.90893	0.97125	0.93906	NA	0.0910659	0.91956
Rule-based	cons_4	>= 4 callers	11177	2713	8464	2536	56	177	8408	0.97915	0.9784	0.93476	0.95608	NA	0.0216049	0.94284
Rule-based	cons_5	>= 5 callers	11177	2713	8464	2359	17	354	8447	0.96681	0.99285	0.86952	0.9271	NA	0.00715488	0.90907
Rule-based	cons_6	>= 6 callers	11177	2713	8464	1762	5	951	8459	0.91447	0.99717	0.64947	0.78661	NA	0.00282965	0.76254
Rule-based	cons_7	>= 7 callers	11177	2713	8464	505	0	2208	8464	0.80245	1	0.18614	0.31386	NA	0	0.38423
Rule-based	cons_2_HQ	>= 2 callers and PASS filter	11177	2713	8464	2177	25	536	8439	0.94981	0.98865	0.80243	0.88586	NA	0.0113533	0.86178
ML	LR	Logistic regression	11177	2713	8464	2610	37	103	8427	0.98747	0.98602	0.96203	0.97388	0.994519	0.0139781	0.96577
ML	SVMl	Support vector machine (linear kernel)	11177	2713	8464	2607	41	106	8423	0.98685	0.98452	0.96093	0.97258	0.992955	0.0154834	0.96405
ML	DT	Decision tree	11177	2713	8464	2587	19	126	8445	0.98703	0.99271	0.95356	0.97274	0.980219	0.00729087	0.96457
ML	GNB	Gaussian Naïve Bayes	11177	2713	8464	2615	125	98	8339	0.98005	0.95438	0.96388	0.95911	0.988044	0.0456204	0.94593
ML	RF	Random forest	11177	2713	8464	2607	29	106	8435	0.98792	0.989	0.96093	0.97476	0.991939	0.0110015	0.967
ML	GBDT	Gradient boosting decision tree	11177	2713	8464	2623	34	90	8430	0.98891	0.9872	0.96683	0.97691	0.997176	0.0127964	0.9697
ML	NN	Neural network	11177	2713	8464	2620	47	93	8417	0.98747	0.98238	0.96572	0.97398	0.994696	0.0176228	0.96579
Insertions
Method	Model	Description	Total	positive	negative	TP	FP	FN	TN	accuracy	precision	recall	F1-Score	AUC	FDR	MCC
Raw	Freebayes_ss	raw output	359	249	110	214	19	35	91	0.84958	0.91845	0.85944	0.88797	NA	0.0815451	0.66329
Raw	Lancet	raw output	359	249	110	84	3	165	107	0.53203	0.96552	0.33735	0.5	NA	0.0344828	0.3336
Raw	MuTect2	raw output	359	249	110	224	18	25	92	0.88022	0.92562	0.8996	0.91242	NA	0.0743802	0.72385
Raw	somaticSniper	raw output	359	249	110	0	0	249	110	0.30641	0	0	0	NA	nan	0
Raw	Strelka2	raw output	359	249	110	209	12	40	98	0.85515	0.9457	0.83936	0.88936	NA	0.0542986	0.69206
Raw	VarDict	raw output	359	249	110	247	68	2	42	0.80501	0.78413	0.99197	0.87589	NA	0.215873	0.52546
Raw	VarScan2	raw output	359	249	110	197	9	52	101	0.83008	0.95631	0.79116	0.86593	NA	0.0436893	0.66126
Filtered	Freebayes_ss_HQ	PASS (high-confidence)	359	249	110	207	8	42	102	0.86072	0.96279	0.83133	0.89224	NA	0.0372093	0.71352
Filtered	Lancet_HQ	PASS (high-confidence)	359	249	110	76	0	173	110	0.51811	1	0.30522	0.46769	NA	0	0.34444
Filtered	MuTect2_HQ	PASS (high-confidence)	359	249	110	184	1	65	109	0.81616	0.99459	0.73896	0.84793	NA	0.00540541	0.67325
Filtered	Strelka2_HQ	PASS (high-confidence)	359	249	110	193	2	56	108	0.83844	0.98974	0.7751	0.86937	NA	0.0102564	0.7005
Filtered	VarDict_HQ	PASS (high-confidence)	359	249	110	239	33	10	77	0.88022	0.87868	0.95984	0.91747	NA	0.121324	0.70989
Rule-based	m2s2	Intersection mutect2 and strelka2	359	249	110	206	2	43	108	0.87465	0.99038	0.82731	0.90153	NA	0.00961538	0.7556
Rule-based	m2s2_HQ	Intersection mutect2 and strelka2 and PASS	359	249	110	158	1	91	109	0.74373	0.99371	0.63454	0.77451	NA	0.00628931	0.58046
Rule-based	cons_2	>= 2 callers	359	249	110	236	15	13	95	0.92201	0.94024	0.94779	0.944	NA	0.059761	0.81564
Rule-based	cons_3	>= 3 callers	359	249	110	226	4	23	106	0.92479	0.98261	0.90763	0.94363	NA	0.0173913	0.83712
Rule-based	cons_4	>= 4 callers	359	249	110	209	0	40	110	0.88858	1	0.83936	0.91266	NA	0	0.78456
Rule-based	cons_5	>= 5 callers	359	249	110	185	0	64	110	0.82173	1	0.74297	0.85253	NA	0	0.68534
Rule-based	cons_6	>= 6 callers	359	249	110	70	0	179	110	0.50139	1	0.28112	0.43887	NA	0	0.32711
Rule-based	cons_7	>= 7 callers	359	249	110	0	0	249	110	0.30641	0	0	0	NA	nan	0
Rule-based	cons_2_HQ	>= 2 callers and PASS filter	359	249	110	174	3	75	107	0.78273	0.98305	0.6988	0.8169	NA	0.0169492	0.6192
ML	LR	Logistic regression	359	249	110	235	4	14	106	0.94986	0.98326	0.94378	0.96311	0.972362	0.0167364	0.88677
ML	SVMl	Support vector machine (linear kernel)	359	249	110	231	2	18	108	0.94429	0.99142	0.92771	0.95851	0.98222	0.00858369	0.87852
ML	DT	Decision tree	359	249	110	218	2	31	108	0.90808	0.99091	0.8755	0.92964	0.935816	0.00909091	0.81137
ML	GNB	Gaussian Naïve Bayes	359	249	110	227	3	22	107	0.93036	0.98696	0.91165	0.94781	0.958415	0.0130435	0.84971
ML	RF	Random forest	359	249	110	228	4	21	106	0.93036	0.98276	0.91566	0.94802	0.975392	0.0172414	0.84779
ML	GBDT	Gradient boosting decision tree	359	249	110	233	7	16	103	0.93593	0.97083	0.93574	0.95297	0.988828	0.0291667	0.85406
ML	NN	Neural network	359	249	110	235	10	14	100	0.93315	0.95918	0.94378	0.95142	0.960387	0.0408163	0.84458
Deletions
Method	Model	Description	Total	positive	negative	TP	FP	FN	TN	accuracy	precision	recall	F1-Score	AUC	FDR	MCC
Raw	Freebayes_ss	raw output	478	273	205	238	34	35	171	0.85565	0.875	0.87179	0.87339	NA	0.125	0.70552
Raw	Lancet	raw output	478	273	205	86	8	187	197	0.59205	0.91489	0.31502	0.46866	NA	0.0851064	0.34366
Raw	MuTect2	raw output	478	273	205	256	38	17	167	0.88494	0.87075	0.93773	0.903	NA	0.129252	0.76525
Raw	somaticSniper	raw output	478	273	205	0	0	273	205	0.42887	0	0	0	NA	nan	0
Raw	Strelka2	raw output	478	273	205	238	18	35	187	0.88912	0.92969	0.87179	0.89981	NA	0.0703125	0.77799
Raw	VarDict	raw output	478	273	205	270	148	3	57	0.6841	0.64593	0.98901	0.78148	NA	0.354067	0.39894
Raw	VarScan2	raw output	478	273	205	216	15	57	190	0.84937	0.93506	0.79121	0.85714	NA	0.0649351	0.71113
Filtered	Freebayes_ss_HQ	PASS (high-confidence)	478	273	205	232	14	41	191	0.88494	0.94309	0.84982	0.89403	NA	0.0569106	0.77391
Filtered	Lancet_HQ	PASS (high-confidence)	478	273	205	74	1	199	204	0.58159	0.98667	0.27106	0.42529	NA	0.0133333	0.36221
Filtered	MuTect2_HQ	PASS (high-confidence)	478	273	205	176	4	97	201	0.7887	0.97778	0.64469	0.77704	NA	0.0222222	0.63858
Filtered	Strelka2_HQ	PASS (high-confidence)	478	273	205	219	3	54	202	0.88075	0.98649	0.8022	0.88485	NA	0.0135135	0.78153
Filtered	VarDict_HQ	PASS (high-confidence)	478	273	205	258	74	15	131	0.81381	0.77711	0.94505	0.85289	NA	0.222892	0.6276
Rule-based	m2s2	Intersection mutect2 and strelka2	478	273	205	234	6	39	199	0.90586	0.975	0.85714	0.91228	NA	0.025	0.81946
Rule-based	m2s2_HQ	Intersection mutect2 and strelka2 and PASS	478	273	205	150	2	123	203	0.73849	0.98684	0.54945	0.70588	NA	0.0131579	0.57356
Rule-based	cons_2	>= 2 callers	478	273	205	264	40	9	165	0.89749	0.86842	0.96703	0.91508	NA	0.131579	0.79399
Rule-based	cons_3	>= 3 callers	478	273	205	249	10	24	195	0.92887	0.96139	0.91209	0.93609	NA	0.03861	0.85753
Rule-based	cons_4	>= 4 callers	478	273	205	235	4	38	201	0.91213	0.98326	0.86081	0.91797	NA	0.0167364	0.83274
Rule-based	cons_5	>= 5 callers	478	273	205	220	2	53	203	0.88494	0.99099	0.80586	0.88889	NA	0.00900901	0.79001
Rule-based	cons_6	>= 6 callers	478	273	205	63	0	210	205	0.56067	1	0.23077	0.375	NA	0	0.33763
Rule-based	cons_7	>= 7 callers	478	273	205	0	0	273	205	0.42887	0	0	0	NA	nan	0
Rule-based	cons_2_HQ	>= 2 callers and PASS filter	478	273	205	160	4	113	201	0.75523	0.97561	0.58608	0.73227	NA	0.0243902	0.59064
ML	LR	Logistic regression	478	273	205	251	10	22	195	0.93305	0.96169	0.91941	0.94007	0.970482	0.0383142	0.86545
ML	SVMl	Support vector machine (linear kernel)	478	273	205	249	7	24	198	0.93515	0.97266	0.91209	0.9414	0.980792	0.0273438	0.87122
ML	DT	Decision tree	478	273	205	240	4	33	201	0.92259	0.98361	0.87912	0.92843	0.94476	0.0163934	0.85105
ML	GNB	Gaussian Naïve Bayes	478	273	205	248	8	25	197	0.93096	0.96875	0.90842	0.93762	0.956062	0.03125	0.86274
ML	RF	Random forest	478	273	205	251	4	22	201	0.94561	0.98431	0.91941	0.95076	0.983954	0.0156863	0.89275
ML	GBDT	Gradient boosting decision tree	478	273	205	260	5	13	200	0.96234	0.98113	0.95238	0.96654	0.985134	0.0188679	0.92404
ML	NN	Neural network	478	273	205	263	11	10	194	0.95607	0.95985	0.96337	0.96161	0.982703	0.040146	0.91027

## Sheet: S2
S2 simulation experiment performance evaluation
Training data: S1 simulation
Testing data: S2 simulation
Both the training and testing datasets include the variants at least detected by one variant caller
	Training					Testing
	Detected by at least 1 caller					Detected by at least 1 caller
Class	All	SNV	INS	DEL	complex	All	SNV	INS	DEL	complex
0	8918	8464	110	205	139	13250	12760	116	237	137
1	3235	2713	249	273	0	5345	4473	401	471	0
Total	12153	11177	359	478	139	18595	17233	517	708	137
All variants
Method	Model	Description	Total	positive	negative	TP	FP	FN	TN	accuracy	precision	recall	F1-Score	AUC	FDR	MCC
Raw	Freebayes_ss	raw output	18595	5345	13250	4890	720	455	12530	0.93681	0.87166	0.91487	0.89274	NA	0.128342	0.84849
Raw	Lancet	raw output	18595	5345	13250	4826	5845	519	7405	0.65776	0.45225	0.9029	0.60265	NA	0.547746	0.4226
Raw	MuTect2	raw output	18595	5345	13250	5143	770	202	12480	0.94773	0.86978	0.96221	0.91366	NA	0.130222	0.87861
Raw	somaticSniper	raw output	18595	5345	13250	3658	78	1687	13172	0.90508	0.97912	0.68438	0.80564	NA	0.0208779	0.76635
Raw	Strelka2	raw output	18595	5345	13250	5020	3680	325	9570	0.78462	0.57701	0.9392	0.71485	NA	0.422989	0.59995
Raw	VarDict	raw output	18595	5345	13250	3389	3797	1956	9453	0.69062	0.47161	0.63405	0.5409	NA	0.528389	0.32296
Raw	VarScan2	raw output	18595	5345	13250	4658	258	687	12992	0.94918	0.94752	0.87147	0.9079	NA	0.0524817	0.87435
Filtered	Freebayes_ss_HQ	PASS (high-confidence)	18595	5345	13250	4717	254	628	12996	0.95257	0.9489	0.88251	0.9145	NA	0.0510964	0.88285
Filtered	Lancet_HQ	PASS (high-confidence)	18595	5345	13250	4404	20	941	13230	0.94832	0.99548	0.82395	0.90163	NA	0.0045208	0.87413
Filtered	MuTect2_HQ	PASS (high-confidence)	18595	5345	13250	4015	19	1330	13231	0.92745	0.99529	0.75117	0.85617	NA	0.00470997	0.82324
Filtered	Strelka2_HQ	PASS (high-confidence)	18595	5345	13250	4761	39	584	13211	0.9665	0.99188	0.89074	0.93859	NA	0.008125	0.91815
Filtered	VarDict_HQ	PASS (high-confidence)	18595	5345	13250	3274	1061	2071	12189	0.83157	0.75525	0.61254	0.67645	NA	0.244752	0.56992
Rule-based	m2s2	Intersection mutect2 and strelka2	18595	5345	13250	4966	338	379	12912	0.96144	0.93627	0.92909	0.93267	NA	0.0637255	0.90567
Rule-based	m2s2_HQ	Intersection mutect2 and strelka2 and PASS	18595	5345	13250	3821	4	1524	13246	0.91783	0.99895	0.71487	0.83337	NA	0.00104575	0.80006
Rule-based	cons_2	>= 2 callers	18595	5345	13250	5239	1464	106	11786	0.91557	0.78159	0.98017	0.86969	NA	0.21841	0.81974
Rule-based	cons_3	>= 3 callers	18595	5345	13250	5135	325	210	12925	0.97123	0.94048	0.96071	0.95049	NA	0.0595238	0.93032
Rule-based	cons_4	>= 4 callers	18595	5345	13250	4987	72	358	13178	0.97688	0.98577	0.93302	0.95867	NA	0.0142321	0.94332
Rule-based	cons_5	>= 5 callers	18595	5345	13250	4733	26	612	13224	0.96569	0.99454	0.8855	0.93686	NA	0.00546333	0.91631
Rule-based	cons_6	>= 6 callers	18595	5345	13250	4242	10	1103	13240	0.94015	0.99765	0.79364	0.88403	NA	0.00235183	0.85443
Rule-based	cons_7	>= 7 callers	18595	5345	13250	1903	1	3442	13249	0.81484	0.99947	0.35603	0.52504	NA	0.00052521	0.53138
Rule-based	cons_2_HQ	>= 2 callers and PASS filter	18595	5345	13250	3696	32	1649	13218	0.9096	0.99142	0.69149	0.81473	NA	0.00858369	0.77893
ML	LR	Logistic regression	18595	5345	13250	5043	55	302	13195	0.9808	0.98921	0.9435	0.96581	0.99502	0.0107885	0.95299
ML	SVMl	Support vector machine (linear kernel)	18595	5345	13250	5057	47	288	13203	0.98198	0.99079	0.94612	0.96794	0.994241	0.00920846	0.95591
ML	DT	Decision tree	18595	5345	13250	4995	38	350	13212	0.97913	0.99245	0.93452	0.96261	0.977441	0.00755017	0.94899
ML	GNB	Gaussian Naïve Bayes	18595	5345	13250	5067	143	278	13107	0.97736	0.97255	0.94799	0.96011	0.985087	0.0274472	0.94446
ML	RF	Random forest	18595	5345	13250	5121	54	224	13196	0.98505	0.98957	0.95809	0.97357	0.992389	0.0104348	0.9634
ML	GBDT	Gradient boosting decision tree	18595	5345	13250	5143	49	202	13201	0.9865	0.99056	0.96221	0.97618	0.996678	0.0094376	0.96696
ML	NN	Neural network	18595	5345	13250	5140	119	205	13131	0.98258	0.97737	0.96165	0.96945	0.993033	0.0226279	0.95732
SNVs
Method	Model	Description	Total	positive	negative	TP	FP	FN	TN	accuracy	precision	recall	F1-Score	AUC	FDR	MCC
Raw	Freebayes_ss	raw output	17233	4473	12760	4138	640	335	12120	0.94342	0.86605	0.92511	0.89461	NA	0.133947	0.85687
Raw	Lancet	raw output	17233	4473	12760	4085	5799	388	6961	0.64098	0.41329	0.91326	0.56906	NA	0.586706	0.40669
Raw	MuTect2	raw output	17233	4473	12760	4351	701	122	12059	0.95224	0.86124	0.97273	0.9136	NA	0.138757	0.88388
Raw	somaticSniper	raw output	17233	4473	12760	3658	78	815	12682	0.94818	0.97912	0.8178	0.89122	NA	0.0208779	0.86355
Raw	Strelka2	raw output	17233	4473	12760	4257	3636	216	9124	0.77648	0.53934	0.95171	0.6885	NA	0.460661	0.58668
Raw	VarDict	raw output	17233	4473	12760	2528	3461	1945	9299	0.6863	0.42211	0.56517	0.48327	NA	0.577893	0.2706
Raw	VarScan2	raw output	17233	4473	12760	3963	229	510	12531	0.95712	0.94537	0.88598	0.91471	NA	0.0546279	0.88694
Filtered	Freebayes_ss_HQ	PASS (high-confidence)	17233	4473	12760	4013	239	460	12521	0.95944	0.94379	0.89716	0.91989	NA	0.0562088	0.89327
Filtered	Lancet_HQ	PASS (high-confidence)	17233	4473	12760	3738	10	735	12750	0.95677	0.99733	0.83568	0.90938	NA	0.00266809	0.88722
Filtered	MuTect2_HQ	PASS (high-confidence)	17233	4473	12760	3477	19	996	12741	0.9411	0.99457	0.77733	0.87263	NA	0.00543478	0.8458
Filtered	Strelka2_HQ	PASS (high-confidence)	17233	4473	12760	4061	33	412	12727	0.97418	0.99194	0.90789	0.94806	NA	0.00806058	0.93253
Filtered	VarDict_HQ	PASS (high-confidence)	17233	4473	12760	2460	890	2013	11870	0.83154	0.73433	0.54997	0.62891	NA	0.265672	0.53198
Rule-based	m2s2	Intersection mutect2 and strelka2	17233	4473	12760	4215	332	258	12428	0.96576	0.92698	0.94232	0.93459	NA	0.0730152	0.91146
Rule-based	m2s2_HQ	Intersection mutect2 and strelka2 and PASS	17233	4473	12760	3335	4	1138	12756	0.93373	0.9988	0.74558	0.85381	NA	0.00119796	0.82664
Rule-based	cons_2	>= 2 callers	17233	4473	12760	4411	1391	62	11369	0.91569	0.76026	0.98614	0.85859	NA	0.239745	0.81368
Rule-based	cons_3	>= 3 callers	17233	4473	12760	4339	301	134	12459	0.97476	0.93513	0.97004	0.95227	NA	0.0648707	0.93541
Rule-based	cons_4	>= 4 callers	17233	4473	12760	4226	61	247	12699	0.98213	0.98577	0.94478	0.96484	NA	0.0142291	0.95325
Rule-based	cons_5	>= 5 callers	17233	4473	12760	4004	22	469	12738	0.97151	0.99454	0.89515	0.94223	NA	0.00546448	0.92564
Rule-based	cons_6	>= 6 callers	17233	4473	12760	3624	8	849	12752	0.95027	0.9978	0.81019	0.89426	NA	0.00220264	0.8702
Rule-based	cons_7	>= 7 callers	17233	4473	12760	1903	1	2570	12759	0.85081	0.99947	0.42544	0.59683	NA	0.00052521	0.59483
Rule-based	cons_2_HQ	>= 2 callers and PASS filter	17233	4473	12760	3227	28	1246	12732	0.92607	0.9914	0.72144	0.83514	NA	0.00860215	0.80557
ML	LR	Logistic regression	17233	4473	12760	4241	26	232	12734	0.98503	0.99391	0.94813	0.97048	0.995723	0.00609327	0.96094
ML	SVMl	Support vector machine (linear kernel)	17233	4473	12760	4264	39	209	12721	0.98561	0.99094	0.95328	0.97174	0.994669	0.00906344	0.96242
ML	DT	Decision tree	17233	4473	12760	4231	25	242	12735	0.98451	0.99413	0.9459	0.96941	0.983313	0.00587406	0.95958
ML	GNB	Gaussian Naïve Bayes	17233	4473	12760	4279	130	194	12630	0.9812	0.97051	0.95663	0.96352	0.989565	0.0294851	0.9509
ML	RF	Random forest	17233	4473	12760	4312	40	161	12720	0.98834	0.99081	0.96401	0.97722	0.992504	0.00919118	0.96955
ML	GBDT	Gradient boosting decision tree	17233	4473	12760	4322	33	151	12727	0.98932	0.99242	0.96624	0.97916	0.996709	0.0075775	0.97214
ML	NN	Neural network	17233	4473	12760	4309	76	164	12684	0.98607	0.98267	0.96334	0.97291	0.993713	0.0173318	0.96362
Insertions
Method	Model	Description	Total	positive	negative	TP	FP	FN	TN	accuracy	precision	recall	F1-Score	AUC	FDR	MCC
Raw	Freebayes_ss	raw output	517	401	116	342	16	59	100	0.85493	0.95531	0.85287	0.90119	NA	0.0446927	0.64629
Raw	Lancet	raw output	517	401	116	344	22	57	94	0.8472	0.93989	0.85786	0.897	NA	0.0601093	0.61303
Raw	MuTect2	raw output	517	401	116	360	20	41	96	0.88201	0.94737	0.89776	0.9219	NA	0.0526316	0.68563
Raw	somaticSniper	raw output	517	401	116	0	0	401	116	0.22437	0	0	0	NA	nan	0
Raw	Strelka2	raw output	517	401	116	348	18	53	98	0.86267	0.95082	0.86783	0.90743	NA	0.0491803	0.65381
Raw	VarDict	raw output	517	401	116	397	66	4	50	0.8646	0.85745	0.99002	0.91898	NA	0.142549	0.57432
Raw	VarScan2	raw output	517	401	116	314	14	87	102	0.80464	0.95732	0.78304	0.86145	NA	0.0426829	0.57375
Filtered	Freebayes_ss_HQ	PASS (high-confidence)	517	401	116	317	2	84	114	0.83366	0.99373	0.79052	0.88056	NA	0.00626959	0.66361
Filtered	Lancet_HQ	PASS (high-confidence)	517	401	116	300	9	101	107	0.78723	0.97087	0.74813	0.84507	NA	0.0291262	0.57045
Filtered	MuTect2_HQ	PASS (high-confidence)	517	401	116	257	0	144	116	0.72147	1	0.6409	0.78116	NA	0	0.53473
Filtered	Strelka2_HQ	PASS (high-confidence)	517	401	116	320	4	81	112	0.83559	0.98765	0.798	0.88276	NA	0.0123457	0.65852
Filtered	VarDict_HQ	PASS (high-confidence)	517	401	116	373	38	28	78	0.87234	0.90754	0.93017	0.91872	NA	0.0924574	0.62266
Rule-based	m2s2	Intersection mutect2 and strelka2	517	401	116	340	3	61	113	0.87621	0.99125	0.84788	0.91398	NA	0.00874636	0.72571
Rule-based	m2s2_HQ	Intersection mutect2 and strelka2 and PASS	517	401	116	232	0	169	116	0.67311	1	0.57855	0.73302	NA	0	0.48526
Rule-based	cons_2	>= 2 callers	517	401	116	382	23	19	93	0.91876	0.94321	0.95262	0.94789	NA	0.0567901	0.76389
Rule-based	cons_3	>= 3 callers	517	401	116	367	10	34	106	0.91489	0.97347	0.91521	0.94344	NA	0.0265252	0.77826
Rule-based	cons_4	>= 4 callers	517	401	116	345	5	56	111	0.88201	0.98571	0.86035	0.91877	NA	0.0142857	0.72906
Rule-based	cons_5	>= 5 callers	517	401	116	330	1	71	115	0.86074	0.99698	0.82294	0.90164	NA	0.00302115	0.70783
Rule-based	cons_6	>= 6 callers	517	401	116	280	1	121	115	0.76402	0.99644	0.69825	0.82111	NA	0.00355872	0.57758
Rule-based	cons_7	>= 7 callers	517	401	116	0	0	401	116	0.22437	0	0	0	NA	nan	0
Rule-based	cons_2_HQ	>= 2 callers and PASS filter	517	401	116	223	4	178	112	0.64797	0.98238	0.55611	0.71019	NA	0.0176211	0.43848
ML	LR	Logistic regression	517	401	116	367	11	34	105	0.91296	0.9709	0.91521	0.94223	0.968763	0.0291005	0.77191
ML	SVMl	Support vector machine (linear kernel)	517	401	116	361	5	40	111	0.91296	0.98634	0.90025	0.94133	0.982608	0.0136612	0.78637
ML	DT	Decision tree	517	401	116	351	10	50	106	0.88395	0.9723	0.87531	0.92126	0.875849	0.0277008	0.71717
ML	GNB	Gaussian Naïve Bayes	517	401	116	360	10	41	106	0.90135	0.97297	0.89776	0.93385	0.921403	0.027027	0.75051
ML	RF	Random forest	517	401	116	368	10	33	106	0.91683	0.97354	0.91771	0.9448	0.975406	0.026455	0.78237
ML	GBDT	Gradient boosting decision tree	517	401	116	378	9	23	107	0.9381	0.97674	0.94264	0.95939	0.979566	0.0232558	0.8318
ML	NN	Neural network	517	401	116	380	10	21	106	0.94004	0.97436	0.94763	0.96081	0.96857	0.025641	0.8348
Deletions
Method	Model	Description	Total	positive	negative	TP	FP	FN	TN	accuracy	precision	recall	F1-Score	AUC	FDR	MCC
Raw	Freebayes_ss	raw output	708	471	237	410	32	61	205	0.86864	0.9276	0.87049	0.89814	NA	0.0723982	0.71663
Raw	Lancet	raw output	708	471	237	397	24	74	213	0.86158	0.94299	0.84289	0.89013	NA	0.0570071	0.71283
Raw	MuTect2	raw output	708	471	237	432	49	39	188	0.87571	0.89813	0.9172	0.90756	NA	0.101871	0.71834
Raw	somaticSniper	raw output	708	471	237	0	0	471	237	0.33475	0	0	0	NA	nan	0
Raw	Strelka2	raw output	708	471	237	415	26	56	211	0.88418	0.94104	0.8811	0.91009	NA	0.0589569	0.75108
Raw	VarDict	raw output	708	471	237	464	163	7	74	0.75989	0.74003	0.98514	0.84517	NA	0.259968	0.44087
Raw	VarScan2	raw output	708	471	237	381	15	90	222	0.85169	0.96212	0.80892	0.87889	NA	0.0378788	0.70873
Filtered	Freebayes_ss_HQ	PASS (high-confidence)	708	471	237	387	3	84	234	0.87712	0.99231	0.82166	0.89895	NA	0.00769231	0.76751
Filtered	Lancet_HQ	PASS (high-confidence)	708	471	237	366	1	105	236	0.85028	0.99728	0.77707	0.87351	NA	0.0027248	0.72991
Filtered	MuTect2_HQ	PASS (high-confidence)	708	471	237	281	0	190	237	0.73164	1	0.5966	0.74734	NA	0	0.57544
Filtered	Strelka2_HQ	PASS (high-confidence)	708	471	237	380	2	91	235	0.86864	0.99476	0.80679	0.89097	NA	0.0052356	0.75586
Filtered	VarDict_HQ	PASS (high-confidence)	708	471	237	441	80	30	157	0.84463	0.84645	0.93631	0.88911	NA	0.153551	0.6409
Rule-based	m2s2	Intersection mutect2 and strelka2	708	471	237	411	3	60	234	0.91102	0.99275	0.87261	0.92881	NA	0.00724638	0.82354
Rule-based	m2s2_HQ	Intersection mutect2 and strelka2 and PASS	708	471	237	254	0	217	237	0.6935	1	0.53928	0.70069	NA	0	0.53058
Rule-based	cons_2	>= 2 callers	708	471	237	446	48	25	189	0.89689	0.90283	0.94692	0.92435	NA	0.097166	0.76492
Rule-based	cons_3	>= 3 callers	708	471	237	429	14	42	223	0.9209	0.9684	0.91083	0.93873	NA	0.0316027	0.83057
Rule-based	cons_4	>= 4 callers	708	471	237	416	6	55	231	0.91384	0.98578	0.88323	0.93169	NA	0.014218	0.82506
Rule-based	cons_5	>= 5 callers	708	471	237	399	3	72	234	0.89407	0.99254	0.84713	0.91409	NA	0.00746269	0.79492
Rule-based	cons_6	>= 6 callers	708	471	237	338	1	133	236	0.81073	0.99705	0.71762	0.83457	NA	0.00294985	0.67392
Rule-based	cons_7	>= 7 callers	708	471	237	0	0	471	237	0.33475	0	0	0	NA	nan	0
Rule-based	cons_2_HQ	>= 2 callers and PASS filter	708	471	237	246	0	225	237	0.6822	1	0.52229	0.68619	NA	0	0.51762
ML	LR	Logistic regression	708	471	237	435	17	36	220	0.92514	0.96239	0.92357	0.94258	0.972829	0.0376106	0.83667
ML	SVMl	Support vector machine (linear kernel)	708	471	237	432	3	39	234	0.94068	0.9931	0.9172	0.95364	0.979064	0.00689655	0.87697
ML	DT	Decision tree	708	471	237	413	3	58	234	0.91384	0.99279	0.87686	0.93123	0.940297	0.00721154	0.82844
ML	GNB	Gaussian Naïve Bayes	708	471	237	428	3	43	234	0.93503	0.99304	0.9087	0.949	0.957954	0.00696056	0.86644
ML	RF	Random forest	708	471	237	441	4	30	233	0.95198	0.99101	0.93631	0.96288	0.981299	0.00898876	0.89793
ML	GBDT	Gradient boosting decision tree	708	471	237	443	7	28	230	0.95056	0.98444	0.94055	0.962	0.987221	0.0155556	0.89329
ML	NN	Neural network	708	471	237	451	31	20	206	0.92797	0.93568	0.95754	0.94648	0.969389	0.0643154	0.8369

## Sheet: S3
S3 simulation experiment performance evaluation
Training data: S1 simulation
Testing data: S3 simulation
Both the training and testing datasets include the variants at least detected by one variant caller
	Training					Testing
	Detected by at least 1 caller					Detected by at least 1 caller
Class	All	SNV	INS	DEL	complex	All	SNV	INS	DEL	complex
0	8918	8464	110	205	139	18662	17253	315	866	228
1	3235	2713	249	273	0	5540	3791	815	934	0
Total	12153	11177	359	478	139	24202	21044	1130	1800	228
All variants
Method	Model	Description	Total	positive	negative	TP	FP	FN	TN	accuracy	precision	recall	F1-Score	AUC	FDR	MCC
Raw	Freebayes_ss	raw output	24202	5540	18662	4838	1307	702	17355	0.91699	0.78731	0.87329	0.82807	NA	0.212693	0.77536
Raw	Lancet	raw output	24202	5540	18662	5134	6177	406	12485	0.728	0.45389	0.92671	0.60934	NA	0.546106	0.50163
Raw	MuTect2	raw output	24202	5540	18662	5294	1168	246	17494	0.94158	0.81925	0.9556	0.88219	NA	0.180749	0.84807
Raw	somaticSniper	raw output	24202	5540	18662	3014	158	2526	18504	0.8891	0.95019	0.54404	0.69192	NA	0.0498108	0.66676
Raw	Strelka2	raw output	24202	5540	18662	5250	7499	290	11163	0.67817	0.4118	0.94765	0.57412	NA	0.588203	0.45929
Raw	VarDict	raw output	24202	5540	18662	3198	6138	2342	12524	0.64962	0.34254	0.57726	0.42995	NA	0.657455	0.21435
Raw	VarScan2	raw output	24202	5540	18662	4857	778	683	17884	0.93963	0.86193	0.87671	0.86926	NA	0.138066	0.83007
Filtered	Freebayes_ss_HQ	PASS (high-confidence)	24202	5540	18662	4721	113	819	18549	0.96149	0.97662	0.85217	0.91016	NA	0.0233761	0.88913
Filtered	Lancet_HQ	PASS (high-confidence)	24202	5540	18662	4830	43	710	18619	0.96889	0.99118	0.87184	0.92769	NA	0.00882413	0.911
Filtered	MuTect2_HQ	PASS (high-confidence)	24202	5540	18662	4438	33	1102	18629	0.9531	0.99262	0.80108	0.88662	NA	0.0073809	0.86532
Filtered	Strelka2_HQ	PASS (high-confidence)	24202	5540	18662	4999	132	541	18530	0.97219	0.97427	0.90235	0.93693	NA	0.025726	0.92024
Filtered	VarDict_HQ	PASS (high-confidence)	24202	5540	18662	3112	1510	2428	17152	0.83729	0.6733	0.56173	0.61248	NA	0.326698	0.51392
Rule-based	m2s2	Intersection mutect2 and strelka2	24202	5540	18662	5138	488	402	18174	0.96323	0.91326	0.92744	0.92029	NA	0.0867401	0.89644
Rule-based	m2s2_HQ	Intersection mutect2 and strelka2 and PASS	24202	5540	18662	4255	14	1285	18648	0.94633	0.99672	0.76805	0.86757	NA	0.00327946	0.84577
Rule-based	cons_2	>= 2 callers	24202	5540	18662	5416	3263	124	15399	0.86005	0.62404	0.97762	0.7618	NA	0.375965	0.70324
Rule-based	cons_3	>= 3 callers	24202	5540	18662	5306	910	234	17752	0.95273	0.8536	0.95776	0.90269	NA	0.146396	0.87413
Rule-based	cons_4	>= 4 callers	24202	5540	18662	5116	273	424	18389	0.9712	0.94934	0.92347	0.93622	NA	0.0506587	0.91778
Rule-based	cons_5	>= 5 callers	24202	5540	18662	4793	81	747	18581	0.96579	0.98338	0.86516	0.92049	NA	0.0166188	0.9018
Rule-based	cons_6	>= 6 callers	24202	5540	18662	4232	30	1308	18632	0.94472	0.99296	0.7639	0.8635	NA	0.00703895	0.84079
Rule-based	cons_7	>= 7 callers	24202	5540	18662	1182	6	4358	18656	0.81968	0.99495	0.21336	0.35137	NA	0.00505051	0.41427
Rule-based	cons_2_HQ	>= 2 callers and PASS filter	24202	5540	18662	4239	66	1301	18596	0.94352	0.98467	0.76516	0.86115	NA	0.015331	0.83675
ML	LR	Logistic regression	24202	5540	18662	5216	121	324	18541	0.98161	0.97733	0.94152	0.95909	0.987863	0.0226719	0.94751
ML	SVMl	Support vector machine (linear kernel)	24202	5540	18662	5259	109	281	18553	0.98389	0.97969	0.94928	0.96425	0.990768	0.0203055	0.95405
ML	DT	Decision tree	24202	5540	18662	5223	105	317	18557	0.98256	0.98029	0.94278	0.96117	0.976296	0.0197072	0.95023
ML	GNB	Gaussian Naïve Bayes	24202	5540	18662	5269	323	271	18339	0.97546	0.94224	0.95108	0.94664	0.977245	0.0577611	0.93072
ML	RF	Random forest	24202	5540	18662	5318	175	222	18487	0.9836	0.96814	0.95993	0.96402	0.992211	0.0318587	0.95341
ML	GBDT	Gradient boosting decision tree	24202	5540	18662	5345	184	195	18478	0.98434	0.96672	0.9648	0.96576	0.996038	0.0332791	0.95561
ML	NN	Neural network	24202	5540	18662	5323	454	217	18208	0.97228	0.92141	0.96083	0.94071	0.986965	0.0785875	0.92297
SNVs
Method	Model	Description	Total	positive	negative	TP	FP	FN	TN	accuracy	precision	recall	F1-Score	AUC	FDR	MCC
Raw	Freebayes_ss	raw output	21044	3791	17253	3369	1117	422	16136	0.92687	0.751	0.88868	0.81406	NA	0.248997	0.77316
Raw	Lancet	raw output	21044	3791	17253	3607	5924	184	11329	0.70975	0.37845	0.95146	0.54151	NA	0.621551	0.46949
Raw	MuTect2	raw output	21044	3791	17253	3656	991	135	16262	0.94649	0.78674	0.96439	0.86656	NA	0.213256	0.84028
Raw	somaticSniper	raw output	21044	3791	17253	3014	158	777	17095	0.95557	0.95019	0.79504	0.86572	NA	0.0498108	0.84414
Raw	Strelka2	raw output	21044	3791	17253	3637	7398	154	9855	0.64113	0.32959	0.95938	0.49062	NA	0.670412	0.4083
Raw	VarDict	raw output	21044	3791	17253	1541	5182	2250	12071	0.64684	0.22921	0.40649	0.29313	NA	0.770787	0.08748
Raw	VarScan2	raw output	21044	3791	17253	3386	670	405	16583	0.94892	0.83481	0.89317	0.863	NA	0.165187	0.83237
Filtered	Freebayes_ss_HQ	PASS (high-confidence)	21044	3791	17253	3312	86	479	17167	0.97315	0.97469	0.87365	0.92141	NA	0.025309	0.90725
Filtered	Lancet_HQ	PASS (high-confidence)	21044	3791	17253	3413	14	378	17239	0.98137	0.99591	0.90029	0.94569	NA	0.00408521	0.93622
Filtered	MuTect2_HQ	PASS (high-confidence)	21044	3791	17253	3202	26	589	17227	0.97078	0.99195	0.84463	0.91238	NA	0.00805452	0.89914
Filtered	Strelka2_HQ	PASS (high-confidence)	21044	3791	17253	3531	115	260	17138	0.98218	0.96846	0.93142	0.94958	NA	0.0315414	0.93902
Filtered	VarDict_HQ	PASS (high-confidence)	21044	3791	17253	1504	1116	2287	16137	0.83829	0.57405	0.39673	0.46919	NA	0.425954	0.38651
Rule-based	m2s2	Intersection mutect2 and strelka2	21044	3791	17253	3569	465	222	16788	0.96735	0.88473	0.94144	0.9122	NA	0.11527	0.89283
Rule-based	m2s2_HQ	Intersection mutect2 and strelka2 and PASS	21044	3791	17253	3116	11	675	17242	0.9674	0.99648	0.82195	0.90084	NA	0.00351775	0.8874
Rule-based	cons_2	>= 2 callers	21044	3791	17253	3728	2988	63	14265	0.85502	0.55509	0.98338	0.70962	NA	0.444908	0.66796
Rule-based	cons_3	>= 3 callers	21044	3791	17253	3661	843	130	16410	0.95376	0.81283	0.96571	0.8827	NA	0.187167	0.85909
Rule-based	cons_4	>= 4 callers	21044	3791	17253	3537	249	254	17004	0.9761	0.93423	0.933	0.93361	NA	0.0657686	0.91904
Rule-based	cons_5	>= 5 callers	21044	3791	17253	3321	72	470	17181	0.97424	0.97878	0.87602	0.92455	NA	0.0212202	0.91112
Rule-based	cons_6	>= 6 callers	21044	3791	17253	2990	29	801	17224	0.96056	0.99039	0.78871	0.87812	NA	0.00960583	0.86284
Rule-based	cons_7	>= 7 callers	21044	3791	17253	1182	6	2609	17247	0.87574	0.99495	0.31179	0.47479	NA	0.00505051	0.5186
Rule-based	cons_2_HQ	>= 2 callers and PASS filter	21044	3791	17253	3110	42	681	17211	0.96564	0.98668	0.82036	0.89587	NA	0.0133249	0.88085
ML	LR	Logistic regression	21044	3791	17253	3585	79	206	17174	0.98646	0.97844	0.94566	0.96177	0.99082	0.0215611	0.95375
ML	SVMl	Support vector machine (linear kernel)	21044	3791	17253	3641	77	150	17176	0.98921	0.97929	0.96043	0.96977	0.993587	0.0207101	0.96327
ML	DT	Decision tree	21044	3791	17253	3633	68	158	17185	0.98926	0.98163	0.95832	0.96983	0.981785	0.0183734	0.96341
ML	GNB	Gaussian Naïve Bayes	21044	3791	17253	3652	267	139	16986	0.98071	0.93187	0.96333	0.94734	0.982815	0.0681296	0.93573
ML	RF	Random forest	21044	3791	17253	3656	97	135	17156	0.98898	0.97415	0.96439	0.96925	0.992789	0.025846	0.96255
ML	GBDT	Gradient boosting decision tree	21044	3791	17253	3674	90	117	17163	0.99016	0.97609	0.96914	0.9726	0.996417	0.0239107	0.96662
ML	NN	Neural network	21044	3791	17253	3653	333	138	16920	0.97762	0.91646	0.9636	0.93944	0.990498	0.0835424	0.92616
Insertions
Method	Model	Description	Total	positive	negative	TP	FP	FN	TN	accuracy	precision	recall	F1-Score	AUC	FDR	MCC
Raw	Freebayes_ss	raw output	1130	815	315	672	39	143	276	0.83894	0.94515	0.82454	0.88073	NA	0.0548523	0.65049
Raw	Lancet	raw output	1130	815	315	714	61	101	254	0.85664	0.92129	0.87607	0.89811	NA	0.0787097	0.65921
Raw	MuTect2	raw output	1130	815	315	745	65	70	250	0.88053	0.91975	0.91411	0.91692	NA	0.0802469	0.70437
Raw	somaticSniper	raw output	1130	815	315	0	0	815	315	0.27876	0	0	0	NA	nan	0
Raw	Strelka2	raw output	1130	815	315	750	23	65	292	0.92212	0.97025	0.92025	0.94458	NA	0.0297542	0.81717
Raw	VarDict	raw output	1130	815	315	746	180	69	135	0.77965	0.80562	0.91534	0.85698	NA	0.194384	0.40092
Raw	VarScan2	raw output	1130	815	315	675	41	140	274	0.83982	0.94274	0.82822	0.88178	NA	0.0572626	0.64964
Filtered	Freebayes_ss_HQ	PASS (high-confidence)	1130	815	315	647	7	168	308	0.84513	0.9893	0.79387	0.88087	NA	0.0107034	0.70074
Filtered	Lancet_HQ	PASS (high-confidence)	1130	815	315	661	24	154	291	0.84248	0.96496	0.81104	0.88133	NA	0.0350365	0.67439
Filtered	MuTect2_HQ	PASS (high-confidence)	1130	815	315	613	1	202	314	0.82035	0.99837	0.75215	0.85794	NA	0.00162866	0.6742
Filtered	Strelka2_HQ	PASS (high-confidence)	1130	815	315	682	9	133	306	0.87434	0.98698	0.83681	0.90571	NA	0.0130246	0.74354
Filtered	VarDict_HQ	PASS (high-confidence)	1130	815	315	721	110	94	205	0.81947	0.86763	0.88466	0.87606	NA	0.132371	0.54428
Rule-based	m2s2	Intersection mutect2 and strelka2	1130	815	315	718	9	97	306	0.90619	0.98762	0.88098	0.93126	NA	0.0123796	0.79793
Rule-based	m2s2_HQ	Intersection mutect2 and strelka2 and PASS	1130	815	315	571	1	244	314	0.78319	0.99825	0.70061	0.82336	NA	0.00174825	0.6255
Rule-based	cons_2	>= 2 callers	1130	815	315	777	60	38	255	0.91327	0.92832	0.95337	0.94068	NA	0.0716846	0.78056
Rule-based	cons_3	>= 3 callers	1130	815	315	753	22	62	293	0.92566	0.97161	0.92393	0.94717	NA	0.0283871	0.82503
Rule-based	cons_4	>= 4 callers	1130	815	315	719	9	96	306	0.90708	0.98764	0.88221	0.93195	NA	0.0123626	0.79952
Rule-based	cons_5	>= 5 callers	1130	815	315	675	2	140	313	0.87434	0.99705	0.82822	0.90483	NA	0.00295421	0.75196
Rule-based	cons_6	>= 6 callers	1130	815	315	563	1	252	314	0.77611	0.99823	0.6908	0.81653	NA	0.00177305	0.61665
Rule-based	cons_7	>= 7 callers	1130	815	315	0	0	815	315	0.27876	0	0	0	NA	nan	0
Rule-based	cons_2_HQ	>= 2 callers and PASS filter	1130	815	315	562	13	253	302	0.7646	0.97739	0.68957	0.80863	NA	0.0226087	0.58147
ML	LR	Logistic regression	1130	815	315	744	13	71	302	0.92566	0.98283	0.91288	0.94656	0.955556	0.0171731	0.8311
ML	SVMl	Support vector machine (linear kernel)	1130	815	315	744	14	71	301	0.92478	0.98153	0.91288	0.94596	0.968273	0.0184697	0.82864
ML	DT	Decision tree	1130	815	315	739	26	76	289	0.90973	0.96601	0.90675	0.93544	0.892543	0.0339869	0.7903
ML	GNB	Gaussian Naïve Bayes	1130	815	315	746	33	69	282	0.90973	0.95764	0.91534	0.93601	0.914422	0.042362	0.78543
ML	RF	Random forest	1130	815	315	759	26	56	289	0.92743	0.96688	0.93129	0.94875	0.974732	0.033121	0.82636
ML	GBDT	Gradient boosting decision tree	1130	815	315	770	27	45	288	0.93628	0.96612	0.94479	0.95533	0.979057	0.033877	0.84491
ML	NN	Neural network	1130	815	315	760	34	55	281	0.92124	0.95718	0.93252	0.94469	0.960892	0.0428212	0.80888
Deletions
Method	Model	Description	Total	positive	negative	TP	FP	FN	TN	accuracy	precision	recall	F1-Score	AUC	FDR	MCC
Raw	Freebayes_ss	raw output	1800	934	866	797	90	137	776	0.87389	0.89853	0.85332	0.87534	NA	0.101466	0.74894
Raw	Lancet	raw output	1800	934	866	813	192	121	674	0.82611	0.80896	0.87045	0.83858	NA	0.191045	0.65274
Raw	MuTect2	raw output	1800	934	866	893	112	41	754	0.915	0.88856	0.9561	0.92109	NA	0.111443	0.83186
Raw	somaticSniper	raw output	1800	934	866	0	0	934	866	0.48111	0	0	0	NA	nan	0
Raw	Strelka2	raw output	1800	934	866	863	78	71	788	0.91722	0.91711	0.92398	0.92053	NA	0.0828905	0.83418
Raw	VarDict	raw output	1800	934	866	911	606	23	260	0.65056	0.60053	0.97537	0.74337	NA	0.399473	0.3783
Raw	VarScan2	raw output	1800	934	866	796	67	138	799	0.88611	0.92236	0.85225	0.88592	NA	0.0776362	0.77498
Filtered	Freebayes_ss_HQ	PASS (high-confidence)	1800	934	866	762	7	172	859	0.90056	0.9909	0.81585	0.89489	NA	0.00910273	0.81588
Filtered	Lancet_HQ	PASS (high-confidence)	1800	934	866	756	5	178	861	0.89833	0.99343	0.80942	0.89204	NA	0.0065703	0.81283
Filtered	MuTect2_HQ	PASS (high-confidence)	1800	934	866	623	6	311	860	0.82389	0.99046	0.66702	0.79718	NA	0.00953895	0.69173
Filtered	Strelka2_HQ	PASS (high-confidence)	1800	934	866	786	8	148	858	0.91333	0.98992	0.84154	0.90972	NA	0.0100756	0.83754
Filtered	VarDict_HQ	PASS (high-confidence)	1800	934	866	887	206	47	660	0.85944	0.81153	0.94968	0.87519	NA	0.188472	0.72824
Rule-based	m2s2	Intersection mutect2 and strelka2	1800	934	866	851	14	83	852	0.94611	0.98382	0.91113	0.94608	NA	0.016185	0.89501
Rule-based	m2s2_HQ	Intersection mutect2 and strelka2 and PASS	1800	934	866	568	2	366	864	0.79556	0.99649	0.60814	0.75532	NA	0.00350877	0.65072
Rule-based	cons_2	>= 2 callers	1800	934	866	911	212	23	654	0.86944	0.81122	0.97537	0.88576	NA	0.18878	0.75355
Rule-based	cons_3	>= 3 callers	1800	934	866	892	45	42	821	0.95167	0.95197	0.95503	0.9535	NA	0.0480256	0.90319
Rule-based	cons_4	>= 4 callers	1800	934	866	860	15	74	851	0.95056	0.98286	0.92077	0.9508	NA	0.0171429	0.90315
Rule-based	cons_5	>= 5 callers	1800	934	866	797	7	137	859	0.92	0.99129	0.85332	0.91715	NA	0.00870647	0.84948
Rule-based	cons_6	>= 6 callers	1800	934	866	679	0	255	866	0.85833	1	0.72698	0.84191	NA	0	0.74941
Rule-based	cons_7	>= 7 callers	1800	934	866	0	0	934	866	0.48111	0	0	0	NA	nan	0
Rule-based	cons_2_HQ	>= 2 callers and PASS filter	1800	934	866	567	10	367	856	0.79056	0.98267	0.60707	0.7505	NA	0.017331	0.63757
ML	LR	Logistic regression	1800	934	866	887	26	47	840	0.95944	0.97152	0.94968	0.96048	0.975252	0.0284775	0.9191
ML	SVMl	Support vector machine (linear kernel)	1800	934	866	874	17	60	849	0.95722	0.98092	0.93576	0.95781	0.98061	0.0190797	0.91552
ML	DT	Decision tree	1800	934	866	851	11	83	855	0.94778	0.98724	0.91113	0.94766	0.969042	0.012761	0.89859
ML	GNB	Gaussian Naïve Bayes	1800	934	866	871	23	63	843	0.95222	0.97427	0.93255	0.95295	0.971065	0.0257271	0.90536
ML	RF	Random forest	1800	934	866	903	52	31	814	0.95389	0.94555	0.96681	0.95606	0.987591	0.0544503	0.90781
ML	GBDT	Gradient boosting decision tree	1800	934	866	901	67	33	799	0.94444	0.93079	0.96467	0.94742	0.989523	0.0692149	0.88921
ML	NN	Neural network	1800	934	866	910	84	24	782	0.94	0.91549	0.9743	0.94398	0.98225	0.084507	0.8815

## Sheet: S4
S4 simulation experiment performance evaluation
Training data: S1 simulation
Testing data: S4 simulation
Both the training and testing datasets include the variants at least detected by one variant caller
	Training					Testing
	Detected by at least 1 caller					Detected by at least 1 caller
Class	All	SNV	INS	DEL	complex	All	SNV	INS	DEL	complex
0	8918	8464	110	205	139	18823	17271	387	951	214
1	3235	2713	249	273	0	3792	2271	755	766	0
Total	12153	11177	359	478	139	22615	19542	1142	1717	214
All variants
Method	Model	Description	Total	positive	negative	TP	FP	FN	TN	accuracy	precision	recall	F1-Score	AUC	FDR	MCC
Raw	Freebayes_ss	raw output	22615	3792	18823	1408	1282	2384	17541	0.8379	0.52342	0.37131	0.43443	NA	0.47658	0.34989
Raw	Lancet	raw output	22615	3792	18823	3202	6219	590	12604	0.69892	0.33988	0.84441	0.48467	NA	0.660121	0.38951
Raw	MuTect2	raw output	22615	3792	18823	3345	1328	447	17495	0.92151	0.71581	0.88212	0.79031	NA	0.284186	0.74881
Raw	somaticSniper	raw output	22615	3792	18823	221	144	3571	18679	0.83573	0.60548	0.05828	0.10633	NA	0.394521	0.1501
Raw	Strelka2	raw output	22615	3792	18823	3097	7658	695	11165	0.63064	0.28796	0.81672	0.42579	NA	0.712041	0.30661
Raw	VarDict	raw output	22615	3792	18823	2934	6174	858	12649	0.68906	0.32213	0.77373	0.45488	NA	0.677866	0.33952
Raw	VarScan2	raw output	22615	3792	18823	2071	754	1721	18069	0.89056	0.7331	0.54615	0.62596	NA	0.266903	0.57184
Filtered	Freebayes_ss_HQ	PASS (high-confidence)	22615	3792	18823	1129	106	2663	18717	0.87756	0.91417	0.29773	0.44917	NA	0.08583	0.48026
Filtered	Lancet_HQ	PASS (high-confidence)	22615	3792	18823	2279	97	1513	18726	0.92881	0.95918	0.601	0.73898	NA	0.0408249	0.72593
Filtered	MuTect2_HQ	PASS (high-confidence)	22615	3792	18823	2675	103	1117	18720	0.94605	0.96292	0.70543	0.81431	NA	0.037077	0.79661
Filtered	Strelka2_HQ	PASS (high-confidence)	22615	3792	18823	2507	187	1285	18636	0.93491	0.93059	0.66113	0.77305	NA	0.0694135	0.75099
Filtered	VarDict_HQ	PASS (high-confidence)	22615	3792	18823	2588	1539	1204	17284	0.87871	0.62709	0.68249	0.65362	NA	0.37291	0.58102
Rule-based	m2s2	Intersection mutect2 and strelka2	22615	3792	18823	2920	548	872	18275	0.93721	0.84198	0.77004	0.80441	NA	0.158016	0.76818
Rule-based	m2s2_HQ	Intersection mutect2 and strelka2 and PASS	22615	3792	18823	2235	43	1557	18780	0.92925	0.98112	0.5894	0.73641	NA	0.0188762	0.72875
Rule-based	cons_2	>= 2 callers	22615	3792	18823	3521	3358	271	15465	0.83953	0.51185	0.92853	0.65992	NA	0.488152	0.60913
Rule-based	cons_3	>= 3 callers	22615	3792	18823	3245	985	547	17838	0.93226	0.76714	0.85575	0.80903	NA	0.232861	0.7697
Rule-based	cons_4	>= 4 callers	22615	3792	18823	2763	279	1029	18544	0.94216	0.90828	0.72864	0.8086	NA	0.091716	0.78155
Rule-based	cons_5	>= 5 callers	22615	3792	18823	1857	79	1935	18744	0.91094	0.95919	0.48972	0.64839	NA	0.0408058	0.64829
Rule-based	cons_6	>= 6 callers	22615	3792	18823	936	29	2856	18794	0.87243	0.96995	0.24684	0.39353	NA	0.0300518	0.45339
Rule-based	cons_7	>= 7 callers	22615	3792	18823	164	6	3628	18817	0.83931	0.96471	0.04325	0.08279	NA	0.0352941	0.18568
Rule-based	cons_2_HQ	>= 2 callers and PASS filter	22615	3792	18823	2060	97	1732	18726	0.91912	0.95503	0.54325	0.69255	NA	0.0449699	0.68435
ML	LR	Logistic regression	22615	3792	18823	2796	135	996	18688	0.94999	0.95394	0.73734	0.83177	0.973246	0.0460594	0.81215
ML	SVMl	Support vector machine (linear kernel)	22615	3792	18823	2986	191	806	18632	0.95591	0.93988	0.78745	0.85694	0.979999	0.0601196	0.83567
ML	DT	Decision tree	22615	3792	18823	2947	199	845	18624	0.95384	0.93675	0.77716	0.84952	0.930341	0.0632549	0.82754
ML	GNB	Gaussian Naïve Bayes	22615	3792	18823	3038	397	754	18426	0.9491	0.88443	0.80116	0.84074	0.944654	0.115575	0.81194
ML	RF	Random forest	22615	3792	18823	3110	254	682	18569	0.95861	0.92449	0.82015	0.8692	0.962354	0.0755054	0.84686
ML	GBDT	Gradient boosting decision tree	22615	3792	18823	3140	247	652	18576	0.96025	0.92707	0.82806	0.87477	0.97728	0.0729259	0.85315
ML	NN	Neural network	22615	3792	18823	3111	476	681	18347	0.94884	0.8673	0.82041	0.8432	0.953838	0.132701	0.81311
SNVs
Method	Model	Description	Total	positive	negative	TP	FP	FN	TN	accuracy	precision	recall	F1-Score	AUC	FDR	MCC
Raw	Freebayes_ss	raw output	19542	2271	17271	1075	1104	1196	16167	0.8823	0.49335	0.47336	0.48315	NA	0.506654	0.41688
Raw	Lancet	raw output	19542	2271	17271	1943	5920	328	11351	0.68028	0.24711	0.85557	0.38346	NA	0.752893	0.33513
Raw	MuTect2	raw output	19542	2271	17271	1960	1041	311	16230	0.93082	0.65312	0.86306	0.74355	NA	0.346884	0.71359
Raw	somaticSniper	raw output	19542	2271	17271	221	144	2050	17127	0.88773	0.60548	0.09731	0.16768	NA	0.394521	0.21062
Raw	Strelka2	raw output	19542	2271	17271	2055	7517	216	9754	0.60429	0.21469	0.90489	0.34704	NA	0.785311	0.30109
Raw	VarDict	raw output	19542	2271	17271	1487	5155	784	12116	0.69609	0.22388	0.65478	0.33367	NA	0.776122	0.24107
Raw	VarScan2	raw output	19542	2271	17271	1396	650	875	16621	0.92196	0.68231	0.61471	0.64675	NA	0.317693	0.60405
Filtered	Freebayes_ss_HQ	PASS (high-confidence)	19542	2271	17271	853	84	1418	17187	0.92314	0.91035	0.37561	0.5318	NA	0.0896478	0.5561
Filtered	Lancet_HQ	PASS (high-confidence)	19542	2271	17271	1328	44	943	17227	0.94949	0.96793	0.58476	0.72907	NA	0.03207	0.73029
Filtered	MuTect2_HQ	PASS (high-confidence)	19542	2271	17271	1540	40	731	17231	0.96055	0.97468	0.67812	0.79979	NA	0.0253165	0.79447
Filtered	Strelka2_HQ	PASS (high-confidence)	19542	2271	17271	1594	141	677	17130	0.95814	0.91873	0.70189	0.79581	NA	0.081268	0.78165
Filtered	VarDict_HQ	PASS (high-confidence)	19542	2271	17271	1301	1104	970	16167	0.89387	0.54096	0.57288	0.55646	NA	0.459044	0.4965
Rule-based	m2s2	Intersection mutect2 and strelka2	19542	2271	17271	1894	494	377	16777	0.95543	0.79313	0.83399	0.81305	NA	0.206868	0.78809
Rule-based	m2s2_HQ	Intersection mutect2 and strelka2 and PASS	19542	2271	17271	1415	21	856	17250	0.95512	0.98538	0.62307	0.76342	NA	0.014624	0.76378
Rule-based	cons_2	>= 2 callers	19542	2271	17271	2107	3027	164	14244	0.83671	0.4104	0.92779	0.56907	NA	0.589599	0.54797
Rule-based	cons_3	>= 3 callers	19542	2271	17271	1969	883	302	16388	0.93936	0.69039	0.86702	0.76869	NA	0.309607	0.74062
Rule-based	cons_4	>= 4 callers	19542	2271	17271	1727	246	544	17025	0.95957	0.87532	0.76046	0.81385	NA	0.124683	0.79377
Rule-based	cons_5	>= 5 callers	19542	2271	17271	1227	70	1044	17201	0.94299	0.94603	0.54029	0.68778	NA	0.0539707	0.69037
Rule-based	cons_6	>= 6 callers	19542	2271	17271	672	28	1599	17243	0.91674	0.96	0.2959	0.45237	NA	0.04	0.50748
Rule-based	cons_7	>= 7 callers	19542	2271	17271	164	6	2107	17265	0.89187	0.96471	0.07221	0.13437	NA	0.0352941	0.24802
Rule-based	cons_2_HQ	>= 2 callers and PASS filter	19542	2271	17271	1193	46	1078	17225	0.94248	0.96287	0.52532	0.67977	NA	0.0371267	0.68736
ML	LR	Logistic regression	19542	2271	17271	1590	70	681	17201	0.96157	0.95783	0.70013	0.80895	0.972593	0.0421687	0.80014
ML	SVMl	Support vector machine (linear kernel)	19542	2271	17271	1732	106	539	17165	0.96699	0.94233	0.76266	0.84303	0.976898	0.0576714	0.83058
ML	DT	Decision tree	19542	2271	17271	1741	125	530	17146	0.96648	0.93301	0.76662	0.84167	0.922307	0.0669882	0.8281
ML	GNB	Gaussian Naïve Bayes	19542	2271	17271	1779	287	492	16984	0.96014	0.86108	0.78336	0.82038	0.956289	0.138916	0.79915
ML	RF	Random forest	19542	2271	17271	1806	126	465	17145	0.96976	0.93478	0.79524	0.85939	0.953681	0.0652174	0.84602
ML	GBDT	Gradient boosting decision tree	19542	2271	17271	1816	105	455	17166	0.97134	0.94534	0.79965	0.86641	0.973371	0.054659	0.85423
ML	NN	Neural network	19542	2271	17271	1761	327	510	16944	0.95717	0.84339	0.77543	0.80798	0.947792	0.156609	0.7848
Insertions
Method	Model	Description	Total	positive	negative	TP	FP	FN	TN	accuracy	precision	recall	F1-Score	AUC	FDR	MCC
Raw	Freebayes_ss	raw output	1142	755	387	152	38	603	349	0.4387	0.8	0.20132	0.32169	NA	0.2	0.13108
Raw	Lancet	raw output	1142	755	387	634	73	121	314	0.83012	0.89675	0.83974	0.86731	NA	0.103253	0.63464
Raw	MuTect2	raw output	1142	755	387	691	115	64	272	0.84326	0.85732	0.91523	0.88533	NA	0.14268	0.642
Raw	somaticSniper	raw output	1142	755	387	0	0	755	387	0.33888	0	0	0	NA	nan	0
Raw	Strelka2	raw output	1142	755	387	507	40	248	347	0.74781	0.92687	0.67152	0.7788	NA	0.0731261	0.53833
Raw	VarDict	raw output	1142	755	387	699	217	56	170	0.76095	0.7631	0.92583	0.83662	NA	0.2369	0.43375
Raw	VarScan2	raw output	1142	755	387	324	40	431	347	0.58757	0.89011	0.42914	0.57909	NA	0.10989	0.33091
Filtered	Freebayes_ss_HQ	PASS (high-confidence)	1142	755	387	128	9	627	378	0.44308	0.93431	0.16954	0.287	NA	0.0656934	0.21309
Filtered	Lancet_HQ	PASS (high-confidence)	1142	755	387	474	28	281	359	0.72942	0.94422	0.62781	0.75418	NA	0.0557769	0.52972
Filtered	MuTect2_HQ	PASS (high-confidence)	1142	755	387	580	44	175	343	0.80823	0.92949	0.76821	0.84119	NA	0.0705128	0.62229
Filtered	Strelka2_HQ	PASS (high-confidence)	1142	755	387	447	23	308	364	0.71016	0.95106	0.59205	0.7298	NA	0.0489362	0.51229
Filtered	VarDict_HQ	PASS (high-confidence)	1142	755	387	626	132	129	255	0.77145	0.82586	0.82914	0.8275	NA	0.174142	0.48899
Rule-based	m2s2	Intersection mutect2 and strelka2	1142	755	387	497	23	258	364	0.75394	0.95577	0.65828	0.77961	NA	0.0442308	0.56918
Rule-based	m2s2_HQ	Intersection mutect2 and strelka2 and PASS	1142	755	387	413	15	342	372	0.68739	0.96495	0.54702	0.69822	NA	0.0350467	0.49699
Rule-based	cons_2	>= 2 callers	1142	755	387	708	87	47	300	0.88266	0.89057	0.93775	0.91355	NA	0.109434	0.73373
Rule-based	cons_3	>= 3 callers	1142	755	387	632	36	123	351	0.86077	0.94611	0.83709	0.88826	NA	0.0538922	0.71476
Rule-based	cons_4	>= 4 callers	1142	755	387	497	13	258	374	0.7627	0.97451	0.65828	0.78577	NA	0.0254902	0.59477
Rule-based	cons_5	>= 5 callers	1142	755	387	296	0	459	387	0.59807	1	0.39205	0.56327	NA	0	0.42349
Rule-based	cons_6	>= 6 callers	1142	755	387	119	0	636	387	0.44308	1	0.15762	0.27231	NA	0	0.24418
Rule-based	cons_7	>= 7 callers	1142	755	387	0	0	755	387	0.33888	0	0	0	NA	nan	0
Rule-based	cons_2_HQ	>= 2 callers and PASS filter	1142	755	387	450	32	305	355	0.7049	0.93361	0.59603	0.72757	NA	0.06639	0.49197
ML	LR	Logistic regression	1142	755	387	579	29	176	358	0.82049	0.9523	0.76689	0.8496	0.911905	0.0476974	0.65642
ML	SVMl	Support vector machine (linear kernel)	1142	755	387	622	51	133	336	0.83888	0.92422	0.82384	0.87115	0.933169	0.0757801	0.66585
ML	DT	Decision tree	1142	755	387	588	39	167	348	0.81961	0.9378	0.77881	0.85094	0.876487	0.062201	0.64497
ML	GNB	Gaussian Naïve Bayes	1142	755	387	626	65	129	322	0.83012	0.90593	0.82914	0.86584	0.857142	0.0940666	0.64021
ML	RF	Random forest	1142	755	387	653	55	102	332	0.86252	0.92232	0.8649	0.89269	0.934201	0.0776836	0.70481
ML	GBDT	Gradient boosting decision tree	1142	755	387	653	55	102	332	0.86252	0.92232	0.8649	0.89269	0.94147	0.0776836	0.70481
ML	NN	Neural network	1142	755	387	656	51	99	336	0.86865	0.92786	0.86887	0.8974	0.927029	0.0721358	0.71845
Deletions
Method	Model	Description	Total	positive	negative	TP	FP	FN	TN	accuracy	precision	recall	F1-Score	AUC	FDR	MCC
Raw	Freebayes_ss	raw output	1717	766	951	181	90	585	861	0.60687	0.6679	0.23629	0.34908	NA	0.332103	0.19314
Raw	Lancet	raw output	1717	766	951	625	226	141	725	0.78626	0.73443	0.81593	0.77304	NA	0.26557	0.57494
Raw	MuTect2	raw output	1717	766	951	694	172	72	779	0.85789	0.80139	0.90601	0.85049	NA	0.198614	0.72095
Raw	somaticSniper	raw output	1717	766	951	0	0	766	951	0.55387	0	0	0	NA	nan	0
Raw	Strelka2	raw output	1717	766	951	535	101	231	850	0.80664	0.84119	0.69843	0.7632	NA	0.158805	0.60961
Raw	VarDict	raw output	1717	766	951	748	635	18	316	0.61969	0.54085	0.9765	0.69614	NA	0.459147	0.38777
Raw	VarScan2	raw output	1717	766	951	351	64	415	887	0.72103	0.84578	0.45822	0.59441	NA	0.154217	0.45391
Filtered	Freebayes_ss_HQ	PASS (high-confidence)	1717	766	951	148	7	618	944	0.63599	0.95484	0.19321	0.32139	NA	0.0451613	0.32238
Filtered	Lancet_HQ	PASS (high-confidence)	1717	766	951	477	25	289	926	0.81712	0.9502	0.62272	0.75237	NA	0.0498008	0.65181
Filtered	MuTect2_HQ	PASS (high-confidence)	1717	766	951	555	19	211	932	0.86605	0.9669	0.72454	0.82836	NA	0.033101	0.74241
Filtered	Strelka2_HQ	PASS (high-confidence)	1717	766	951	466	23	300	928	0.81188	0.95297	0.60836	0.74263	NA	0.0470348	0.64341
Filtered	VarDict_HQ	PASS (high-confidence)	1717	766	951	661	228	105	723	0.80606	0.74353	0.86292	0.79879	NA	0.256468	0.61994
Rule-based	m2s2	Intersection mutect2 and strelka2	1717	766	951	529	31	237	920	0.84391	0.94464	0.6906	0.79789	NA	0.0553571	0.69771
Rule-based	m2s2_HQ	Intersection mutect2 and strelka2 and PASS	1717	766	951	407	7	359	944	0.78684	0.98309	0.53133	0.68983	NA	0.0169082	0.60889
Rule-based	cons_2	>= 2 callers	1717	766	951	706	241	60	710	0.82469	0.74551	0.92167	0.82428	NA	0.254488	0.66792
Rule-based	cons_3	>= 3 callers	1717	766	951	644	66	122	885	0.89051	0.90704	0.84073	0.87263	NA	0.0929577	0.77858
Rule-based	cons_4	>= 4 callers	1717	766	951	539	20	227	931	0.85614	0.96422	0.70366	0.81358	NA	0.0357782	0.72415
Rule-based	cons_5	>= 5 callers	1717	766	951	334	9	432	942	0.74316	0.97376	0.43603	0.60234	NA	0.0262391	0.53034
Rule-based	cons_6	>= 6 callers	1717	766	951	145	1	621	950	0.63774	0.99315	0.1893	0.31798	NA	0.00684932	0.33547
Rule-based	cons_7	>= 7 callers	1717	766	951	0	0	766	951	0.55387	0	0	0	NA	nan	0
Rule-based	cons_2_HQ	>= 2 callers and PASS filter	1717	766	951	417	18	349	933	0.78626	0.95862	0.54439	0.69442	NA	0.0413793	0.60056
ML	LR	Logistic regression	1717	766	951	627	35	139	916	0.89866	0.94713	0.81854	0.87815	0.954083	0.0528701	0.79838
ML	SVMl	Support vector machine (linear kernel)	1717	766	951	632	34	134	917	0.90215	0.94895	0.82507	0.88268	0.96903	0.0510511	0.80522
ML	DT	Decision tree	1717	766	951	618	35	148	916	0.89342	0.9464	0.80679	0.87104	0.918076	0.0535988	0.78842
ML	GNB	Gaussian Naïve Bayes	1717	766	951	633	45	133	906	0.89633	0.93363	0.82637	0.87673	0.918661	0.0663717	0.79223
ML	RF	Random forest	1717	766	951	651	73	115	878	0.89051	0.89917	0.84987	0.87383	0.945809	0.100829	0.77822
ML	GBDT	Gradient boosting decision tree	1717	766	951	671	87	95	864	0.894	0.88522	0.87598	0.88058	0.958431	0.114776	0.78533
ML	NN	Neural network	1717	766	951	694	98	72	853	0.90099	0.87626	0.90601	0.89089	0.954027	0.123737	0.80069
